# Supplementary material for: Effects of Prone Positioning on Head Control in Preterm Infants: Randomized and Controlled Clinical Trial Protocol
Source: Int J Environ Res Public Health. 2023 Jan 29;20(3):2375. doi: 10.3390/ijerph20032375 (PMC9915948; doi:10.3390/ijerph20032375)
Supplement: Supplementary file 1 [file ijerph-20-02375-s001.zip]

Archive with 1 entries (1 files):
- ijerph-2073221-supplementary.pdf
